# Supplementary material for: Single Dose Caffeine Protects the Neonatal Mouse Brain against Hypoxia Ischemia
Source: PLoS One. 2017 Jan 27;12(1):e0170545. doi: 10.1371/journal.pone.0170545 (PMC5271335; doi:10.1371/journal.pone.0170545)
Supplement: S1 Table — (CSV) [file pone.0170545.s002.csv]

Procedure Treatment Time	NK of live	CD4 of live	CD8 of live	NKT of live	CD4CDD45rb of live	CD8CDD45rb of live	CD4CD69 of live	CD8CD69 of live	percent CD4CDD45rbof CD4	percent CD8CDD45rb of CD8	percent CD4CD69 of CD4	percent CD8CD69 of CD8	NKCDD45rbMFI	CD4CDD45rbMFI	CD8CDD45rbMFI	NKCD69MFI	CD4CD69MFI	CD8CD69MFI	live	CD11b	CD11c	Ly6G	CD11bMHCII	CD11cMHCII	Ly6GMHCII	CD11bCD86	CD11cCD86	Ly6GCD86	CD11cCD11b	Ly6GCD11b	B220CD11b	CD11cCD11b of live	Ly6GCD11b of live	B220CD11b of live	CD11bMHCIIMFI	CD11cMHCIIMFI	Ly6GMHCIIMFI	CD11bCD86MFI	CD11cCD86MFI	Ly6GCD86MFI	percent CD11b of live	percent CD11c of live	percent Ly-6G of live	percent CD11bMHCII of live	percent CD11cMHCII oflive	percent Ly6GMHCII of live	percent CD11bCD86 of live	percent CD11cCD86 of live	percent Ly6GCD86 of live
HI Caffeine 2w	0.0000740463	0.027727679	0.034865209	0.06120981	0.0000211561	0.0000238006	0.0000846243	0.0000872688	0.076299475	0.068264563	0.305197902	0.250303398	12.59951554	10.71018398	10.71018398	180.3455244	14.06487908	13.97624529	208734	660	194	1045	0	3	32	3	0	0	0	1009	6	0	0.483390344	0.002874472	44.63491347	39.41340496	49.28136674	27.00199032	26.93049555	33.78214655	0.3161919	0.092941255	0.500637175	0	0.001437236	0.015330516	0.001437236	0	0
HI Caffeine 2w	0.000057464	0.04190496	0.068105821	0.094046726	0.0000383094	0.000057464	0.000366675	0.00044603	0.091419616	0.084374623	0.875016325	0.654907791	14.15754526	10.71018398	10.71018398	170.5844527	14.81054104	14.81054104	260968	1186	667	5037	6	6	104	9	2	50	2	4712	9	0.000766377	1.805585359	0.003448699	55.46163564	44.07670766	49.72045404	31.45947143	29.14890473	33.25900699	0.45446185	0.255586892	1.930121701	0.002299132	0.002299132	0.039851629	0.003448699	0.000766377	0.019159437
HI Caffeine 2w	0.000062362	0.04159544	0.042299763	0.064130124	0.0000330152	0.0000440202	0.000179749	0.000304473	0.079372079	0.104067297	0.432136873	0.719798803	9.84653156	10.50342758	10.80983184	176.0622019	15.54127621	15.26214869	270594	578	641	1924	0	5	40	3	2	8	2	1810	25	0.000739115	0.668898793	0.009238934	55.92934766	45.30596034	50.43787086	29.9071837	29.14890473	34.45075884	0.213604145	0.236886258	0.71102833	0	0.001847787	0.014782294	0.001108672	0.000739115	0.002956459
HI Caffeine 2w	0.0000387012	0.040120232	0.030911929	0.059192177	0.0000154805	0.0000129004	0.000208986	0.000064502	0.038585209	0.041732744	0.520900322	0.208663718	9.859005067	10.71018398	10.71018398	161.2344953	14.81054104	14.40175859	245272	1102	460	511	3	9	23	2	2	0	0	0	0	0	0	0	45.90762153	39.4454371	50.62824836	29.26842318	28.08677821	34.77359673	0.449297107	0.187546887	0.208340129	0.001223132	0.003669396	0.009377344	0.000815421	0.000815421	0
HI Caffeine 2w	0.0000498545	0.064248247	0.069593365	0.102978096	0.0000605376	0.0000427325	0.000509228	0.000769184	0.094224587	0.06140306	0.792595056	1.105255079	11.58831432	10.71018398	10.71018398	167.467195	13.97624529	14.22230025	268222	990	542	1031	2	8	29	4	4	7	0	1012	47	0	0.377299401	0.017522798	54.53631901	46.24148785	54.04135532	31.61029607	30.40831103	37.05610312	0.36909724	0.202071418	0.384383086	0.000745651	0.002982604	0.010811939	0.001491302	0.001491302	0.002609778
HI PBS 2w	0.0000583209	0.058218878	0.066135946	0.124453241	0.0000583209	0.0000437407	0.000503018	0.000707141	0.100175307	0.066137566	0.864012021	1.069223986	13.55624669	10.71018398	10.71018398	166.8449181	14.37735687	13.97624529	241496	2080	590	4426	1691	9	88	10	3	21	0	4206	12	0	1.741643754	0.004969026	60.46670639	51.91778606	52.6463854	34.20371912	32.38836791	35.51221777	0.86129791	0.244310465	1.832742571	0.700218637	0.00372677	0.036439527	0.004140855	0.001242257	0.008695796
HI PBS 2w	0.0000575341	0.042785225	0.029733617	0.06170531	0.00000575341	0.00000863011	0.000155342	0.0000805477	0.013447186	0.029024768	0.363074027	0.270897833	10.48284506	10.71018398	10.71018398	170.8605047	14.22230025	13.97624529	210498	1091	215	3204	12	8	47	6	0	24	0	2993	9	0	1.421866241	0.004275575	45.73802984	41.11157893	48.47447976	29.73606657	28.78375988	33.60992317	0.518294711	0.102138738	1.522104723	0.005700767	0.003800511	0.022328003	0.002850383	0	0.011401534
HI PBS 2w	0.0000437109	0.046670788	0.04947141	0.08427468	0.000059322	0.0000655664	0.000362176	0.000855485	0.127107305	0.132533922	0.776023548	1.72925213	14.41051764	10.71018398	10.80983184	160.0996003	14.81054104	14.81054104	309168	2293	731	983	1965	14	14	24	4	2	1	962	43	0.000323449	0.311157688	0.013908296	61.0627894	53.060701	57.16490588	33.34756223	31.75966122	35.47432562	0.74166796	0.236441029	0.317950111	0.635576774	0.004528282	0.004528282	0.00776277	0.001293795	0.000646897
HI PBS 2w	0.0000464864	0.044487528	0.041372936	0.079070709	0.0000464864	0.0000355485	0.000202353	0.000385564	0.104493208	0.085922009	0.454852788	0.931923331	11.39462913	10.71018398	10.80983184	170.7489006	14.81054104	14.81054104	240529	1155	217	421	4	1	4	6	0	0	0	0	6	0	0	0.002494502	50.40592776	42.58716806	51.69734171	30.94403881	29.73606657	35.92315421	0.480191578	0.090217812	0.175030869	0.001663001	0.00041575	0.001663001	0.002494502	0	0
Sham Caffeine 2w	0.0000306269	0.044118097	0.082260115	0.104403387	0.000348381	0.001263361	0.000103366	0.000321583	0.789656369	1.535812352	0.234293648	0.390934053	33.73748693	30.76873705	31.32839363	173.5711163	18.13202597	18.43088953	226935	963	228	1297	15	7	27	0	1	1273	0	1157	3	0	0.509837619	0.001321964	47.90240234	38.35634495	48.42173511	43.78652705	38.42758383	50.3716346	0.424350585	0.100469297	0.571529293	0.006609822	0.003084584	0.01189768	0	0.000440655	0.560953577
Sham Caffeine 2w	0	0.043353607	0.079608399	0.116306629	0.000860115	0.001460284	0.000133796	0.000317287	1.983952032	1.834333733	0.308614761	0.398559424		30.03505348	30.48002347		18.13202597	18.13202597	206143	522	343	3920	0	10	112	1	0	3838	0	3392	22	0	1.645459705	0.010672203	47.13018294	36.34150465	44.83870139	43.98679928	38.80503946	47.76568115	0.253222278	0.166389351	1.901592584	0	0.004851001	0.054331217	0.0004851	0	1.861814372
Sham Caffeine 2w	0.00000697939	0.054578829	0.081749593	0.123618953	0.000820078	0.000865444	0.000530434	0.000268707	1.502557545	1.058652779	0.971867008	0.328694613	31.20858904	30.62514848	31.05143903	186.6133345	18.43088953	18.43088953	227980	410	338	406	0	10	5	0	0	399	2	0	4	0.00087727	0	0.00175454	47.0311146	38.49534305	48.40345989	44.40136055	40.99639946	52.22777798	0.179840337	0.148258619	0.178085797	0	0.00438635	0.002193175	0	0	0.175015352
Sham Caffeine 2w	0.0000109125	0.045341287	0.07916265	0.130840442	0.001789644	0.002320717	0.000149137	0.0001164	3.947051745	2.931581124	0.328920979	0.147038552	32.75923273	32.75923273	33.24497282	186.6133345	18.72202449	18.72202449	254179	1411	308	5809	17	8	213	0	0	5684	0	4961	628	0	1.951774143	0.247069978	47.63636652	39.03805215	44.60877711	47.01600618	42.7205161	49.82723702	0.555120604	0.121174448	2.285397299	0.0066882	0.003147388	0.083799212	0	0	2.236219357
Sham PBS 2w	0.0000198181	0.042850631	0.095713351	0.11800868	0.001093957	0.004292594	0.000245744	0.001054321	2.552955323	4.484843465	0.573489964	1.1015405	34.71678306	34.6088453	34.82390768	186.6133345	18.54837975	18.43088953	193877	620	101	1095	0	0	25	0	0	1078	0	977	1	0	0.503927748	0.000515791	48.81847091	36.34150465	49.20580327	45.68313105	38.61757773	52.25437593	0.319790383	0.052094885	0.564791079	0	0	0.012894773	0	0	0.556022633
Sham PBS 2w	0.0000364039	0.038184659	0.122122954	0.128417795	0.000467183	0.00261198	0.000200221	0.000573361	1.223484548	2.138811606	0.52435052	0.469495231	39.89136046	35.34779503	35.65317113	171.4911769	18.72202449	18.72202449	262098	852	554	3303	7	11	154	0	0	3252	0	2993	32	0	1.141939275	0.012209174	48.20119228	40.67718885	49.34441141	47.41303103	42.15878144	52.54421232	0.325069249	0.211371319	1.260215645	0.002670757	0.004196903	0.058756648	0	0	1.240757274
Sham PBS 2w	0	0.040624912	0.085527618	0.132378313	0.00071768	0.001032327	0.000180304	0.000452527	1.766599948	1.207010582	0.443825603	0.529100529		33.24497282	33.48165706		18.22142917	18.13202597	197434	341	130	823	0	1	10	0	1	804	0	749	4	0	0.379367282	0.002025993	54.18971712	41.37596109	49.3788816	42.86384521	42.10894848	51.63169688	0.172715946	0.065844789	0.416848162	0	0.000506498	0.005064984	0	0.000506498	0.407224693
Sham PBS 2w	0.00000212397	0.026498618	0.070339431	0.097078058	0.001095967	0.001739529	0.0000892066	0.000346207	4.135941007	2.473050095	0.336646361	0.492194341	11.38464575	31.86603995	32.12717882	186.6133345	20.84538728	20.3282079	191722	923	108	1446	5	3	56	0	0	1426	0	1303	1	0	0.679629881	0.000521589	48.23815788	38.21485301	46.91141745	43.65156161	40.2820177	48.69770614	0.481426232	0.056331563	0.754217043	0.002607943	0.001564766	0.029208959	0	0	0.743785272
Sham PBS 2w	0	0.031870878	0.091772381	0.128427505	0.000486057	0.001719276	0.000088374	0.000502125	1.525081926	1.873413289	0.277287623	0.547141732		31.9972282	32.63510535		18.65528648	18.43088953	183350	357	148	846	0	4	25	0	0	835	0	733	1	0	0.399781838	0.000545405	52.24858414	38.25048104	48.14557584	43.28583633	39.26116565	49.46976913	0.194709572	0.080719935	0.461412599	0	0.00218162	0.013635124	0	0	0.455413144
HI Caffeine 72h	0.004469928	0.006409077	0.0000593151	0.013379366	0.0000106463	0	0.000133839	0	0.166112957	0	2.088277171	0	21.51	20.05899022	25.84908295	27.39	25.85658761	25.30342521	689328	14504	7953	8080	1131	867	299	2622	1269	200							40.3	28.01	32.9937948	33.61	27.67	26.69345278	2.104078175	1.153732331	1.172156071	0.164072836	0.125774668	0.043375577	0.380370448	0.184092333	0.029013764
HI Caffeine 72h	0.003431236	0.003192554	0.000075221	0.0000462899	0.0000101259	0	0.00013453	0.00000433968	0.317172633	0	4.213864975	5.769230769	28.41338136	27.6638145	25.71939318	30.18793806	29.79338858	30.56994621	726989	19507	7604	677308	1167	827	16544	2875	856	25719							36.97	25.82	23.91747963	34.62	27.36	20.4545771	2.683259307	1.045958054	93.16619646	0.160525125	0.113756879	2.275687803	0.395466781	0.117745936	3.537742662
HI Caffeine 72h	0.00329819	0.010869616	0.0000674049	0.000990154	0.0000604319	0	0.000452077	0.00000348646	0.555971346	0	4.159093339	5.172413793	29.49302714	24.62715362	24.13549204	29.99211061	28.31268151	29.17723361	705283	42241	11146	644419	4612	1674	16989	7264	868	8417							44	27.66	25.53143033	34.48	37.73	23.37473653	5.98922702	1.580358523	91.37027264	0.653921901	0.237351531	2.408820289	1.029941173	0.123071164	1.193421648
HI Caffeine 72h	0.00000697866	0.023746982	0.017843036	0.000600165	0.000410345	0.0000767653	0.0000237274	0.00156322	1.727988715	0.430225282	0.099917715	8.760951189	64.84916813	27.73057136	39.52072575	36.12202622	23.65944289	37.15344434	490896	8925	3778	462862	55	1553	168	207	785	8224							30.59937073	24.6	23.18478549	38.03226593	30.23	25.88195711	1.818104038	0.769613116	94.28921808	0.011204002	0.316360288	0.034223135	0.042167791	0.159911672	1.675303934
HI Caffeine 72h	0.004647916	0.031690666	0.035785922	0.000340564	0.000267846	0.0000375712	0.0000302993	0.000659313	0.845188925	0.104988654	0.095609607	1.842381549	38.55	26.39659559	28.07603815	30.83	19.07898478	21.24986116	495830	12009	3751	476639	57	1279	226	212	367	8591							28.31952857	27.1	24.79615671	34.49826997	32.89	27.42845003	2.421999476	0.756509287	96.1295202	0.011495876	0.257951314	0.045580138	0.04275659	0.074017304	1.732650304
HI PBS 72h	0.004259556	0.00367456	0.0000798463	0.000586626	0.00000814758	0	0.0000798463	0.00000488855	0.22172949	0	2.172949002	6.12244898	31.59062806	29.29696404	26.91915232	29.99211061	28.75287297	28.08693993	666790	27305	5151	640974	2771	574	10421	7480	260	12286							41.18	25.35	23.81729048	29.64	25.66	20.381247	4.094992426	0.772507086	96.12831626	0.415573119	0.086084074	1.562860871	1.121792468	0.038992786	1.842559127
HI PBS 72h	0.005173445	0.009826619	0.0000674189	0.002040375	0.0000368896	0	0.000184448	0.00000508822	0.375404531	0	1.877022654	7.547169811	25.13370778	22.28095373	22.25381133	28.96758856	27.38536102	29.17888544	715035	29118	6752	676624	2982	754	11962	5948	410	9360							40.23	25.24	23.40343847	30.29	27.99	20.54073881	4.072248212	0.94428944	94.62809513	0.417042522	0.105449384	1.672925102	0.831847392	0.05733985	1.309026831
HI PBS 72h	0.000947173	0.080981139	0.015803519	0.00019895	0.00089239	0.000227783	0.00181938	0.0000317166	1.101972513	1.441342821	2.246670939	0.200693304	28.23289671	26.56095685	22.55474773	28.01986527	25.40307314	25.27844814	588383	17204	8224	564821	50	56	1657	412	504	3399							26.85487063	25.54982749	22.63132359	22.28048477	28.94018714	21.247056	2.923945797	1.39772903	95.99546554	0.008497866	0.00951761	0.281619285	0.070022417	0.085658491	0.577684943
HI PBS 72h	0.002669875	0.020128701	0.027360317	0.000239647	0.000649748	0.0000168766	0.0000219396	0.000671688	3.227970152	0.061682704	0.108996395	2.454971626	35.41650332	25.84223915	28.82560126	27.0234458	19.00421034	20.15506113	375664	5992	4611	362523	82	64	1570	278	287	6996							36.69729147	31.31946703	27.69046459	42.26648082	36.80555003	30.27434317	1.595042378	1.227426637	96.50192725	0.021828017	0.017036501	0.417926658	0.0740023	0.076398058	1.862302483
HI PBS 72h	0.00000743865	0.045531975	0.029959162	0.000249195	0.000546741	0.0000539302	0.0000669478	0.001881978	1.200784186	0.180012415	0.147034798	6.281812539	54.86717031	25.70229154	34.10041656	32.95275433	20.0702033	31.64222352	438329	6504	4118	428588	69	54	564	310	133	14967							33.43818934	29.55959588	26.18010968	41.60841798	35.76639128	28.64437949	1.48381695	0.939476968	97.77769666	0.0157416	0.012319513	0.128670474	0.070723133	0.030342505	3.414558471
HI PBS 72h	0.0000280035	0.037816765	0.016720107	0.0000720091	0.000534067	0.0000880111	0.0000280035	0.0000200025	1.412250079	0.526378753	0.074050566	0.119631535	40.86030412	27.92840467	25.85075896	32.09074735	19.14202053	16.69715837	468968	9368	3472	360	142	63	22	409	19	5							33.47163506	28.62426096	40.37105874	39.98879967	34.56282589	39.18997733	1.99757766	0.740349022	0.076764299	0.030279251	0.013433752	0.004691152	0.087212774	0.004051449	0.001066171
Sham Caffeine 72h	0.000279189	0.054181548	0.018445306	0.000319694	0.001369909	0.000467244	0.001523246	0.00000578631	2.528367374	2.533134656	2.811373648	0.031370089	28.98184521	25.48738091	20.48252644	26.71351407	26.62933236	25.3061645	548842	40083	3425	526392	114	32	317	1223	105	8284							23.89167708	25.41750417	22.77344335	23.09756299	31.50935404	22.13547422	7.303194726	0.624041163	95.9095696	0.020771005	0.005830458	0.05775797	0.222832801	0.019131189	1.509359706
Sham Caffeine 72h	0.001938123	0.0000165434	0.009165042	0.000477213	0.00000254514	0.000198521	0	0.00000127257	15.38461538	2.166064982	0	0.013885032	29.95102396	56.01596792	21.35456941	29.96075328	43.19615025	24.55609587	565875	19015	7853	9905	42	47	77	794	329	94							21.81079586	24.26143629	24.68612041	23.21706724	29.20563606	23.9258005	3.360282748	1.387762315	1.750386569	0.007422134	0.008305721	0.013607245	0.140313674	0.058140049	0.016611442
Sham Caffeine 72h	0.001558404	0.027091037	0.004982885	0.000334864	0.000526623	0.000034345	0.001555542	0.00000286208	1.943901537	0.689259047	5.741904812	0.057438254	30.66022791	27.79852432	28.63038335	36.24412279	32.65518696	62.86786931	860314	120544	18961	13459	767	609	429	6608	809	797							22.31655695	27.74662433	33.38038043	32.56191856	44.29252538	38.76893539	14.01162831	2.203962739	1.564428802	0.089153495	0.070788108	0.049865514	0.76809165	0.094035434	0.092640594
Sham PBS 72h	0.005525954	0.012322109	0.000065237	0.02811329	0.0000191873	0	0.000086343	0.00000191873	0.155714731	0	0.700716288	2.941176471	34.42284949	29.54820774	27.46032797	37.44265497	33.90994659	32.82960781	681813	30293	6157	656863	3418	696	13038	4637	896	4856							42.8	25.73	23.82689471	29.42	27.04	20.60364363	4.4430071	0.90303353	96.34063886	0.501310477	0.102080776	1.912254533	0.680098502	0.131414332	0.712218746
Sham PBS 72h	0.003873003	0.000968916	0.0000665464	0.0000346041	0.00000798557	0.00000266186	0.0000292804	0	0.824175824	4	3.021978022	0	32.21635455	36.03634116	28.58290506	31.66032644	32.17401751	28.08496279	684176	19634	4022	646865	2827	887	15040	3066	110	16266							43.09	25.56	24.29760784	30.55	25.83	20.33101265	2.869729426	0.587860434	94.54657866	0.413197774	0.129645004	2.198264774	0.448130306	0.016077734	2.377458432
Sham PBS 72h	0.004624427	0.0000288126	0.002445472	0.00066089	0.00000540237	0.0000648284	0	0.0000666292	18.75	2.65095729	0	2.724594993	34.84885115	60.50231252	35.99198828	35.99192236	42.11495698	44.68616143
HI Caffeine 24h	0.003165632	0.018666532	0.080361751	0.018414792	0.000654524	0.002095737	0.0000188805	0.003530656	3.506405934	2.607878456	0.101146325	4.393452894	39.27653852	19.9397153	22.32139539	43.39575165	21.6365621	23.77459649	35638	71	27		15	4		2	1		0	27902	28597	0	78.29283349	80.24299905	98.67120918	94.95950494	88.7875152122962	69.85258671	62.04381823	61.6691926373065	0.199225546	0.075761827	99.39671138	0.042089904	0.011223974	0	0.005611987	0.002805994	0
HI Caffeine 24h	0.008463067	0.018295241	0.080252843	0.031677156	0.000806006	0.002362813	0	0.0000441647	4.405552203	2.944211323	0	0.055031987	42.42412175	23.07172399	26.75916707	37.27142537	21.92547062	21.3404689	180257	128	152	3109	1	12	324	4	6	24	0	2177	4	0	1.207720089	0.002219054	70.21993131	54.69728218	66.9442754330192	45.04797394	45.11934542	62.8014837823241	0.071009725	0.084324048	96.00847679	0.000554763	0.006657162	0.179743366	0.002219054	0.003328581	0.013314323
HI Caffeine 24h	0.004122279	0.010621038	0.010029203	0.017030679	0.000532423	0.000274209	0.0000251358	0.0000274209	5.012908778	2.734107997	0.236660929	0.2734108	48.07146066	24.23518642	27.56551294	47.73646201	24.62005368	27.5545685	353887	1233	788	1770	23	11	123	11	5	51	2	0	5	0.000565152	0	0.00141288	65.66577755	43.50261167	60.0090207	39.85898886	34.91055545	49.00900086	0.348416302	0.222669948	0.500159655	0.00649925	0.003108337	0.034756857	0.003108337	0.00141288	0.01441138
HI Caffeine 24h	0.000445407	0.021754289	0.041428988	0.035263942	0.000390115	0.000411617	0.0000860096	0.000101368	1.793278735	0.993549344	0.39536854	0.244680062	41.17775099	21.08793548	23.28217233	46.68699376	22.55151339	23.02093314	336445	400	164	3094	3	1	209	3	2	72	2	0	3	0.000594451	0	0.000891676	68.95035786	46.17591358	54.60072055	42.17621723	37.095557	44.84404196	0.11889016	0.048744966	0.91961539	0.000891676	0.000297225	0.062120109	0.000891676	0.000594451	0.021400229
HI PBS 24h	0.006099922	0.044437772	0.120291722	0.031748038	0.000805948	0.006431783	0.0000158029	0.007127111	1.813655761	5.346820809	0.035561878	5.924855491	37.49267314	20.11758134	22.05747978	40.27768884	21.92547062	22.7526665	106802	217	42	3085	8	1	313	3	3	37	0	4	0	0	0.003745248	0	66.51107408	75.24717762	66.6643567192078	45.68138175	47.79207719	59.5530300424117	0.203179716	0.039325106	92.95706073	0.007490496	0.000936312	0.293065673	0.002808936	0.002808936	0.034643546
HI PBS 24h	0.028102904	0.014298374	0.063798069	0.000623073	0.000572304	0.001919988	0.0000184614	0.003793823	4.002582311	3.009476959	0.129115558	5.946610721	20.94911457	20.71724666	24.05027568	53.97130646	21.3404689	22.20756655	144199	414	62	5803	14	5	218	3	4	237	0	18	2	0	0.01248275	0.001386972	111.849828	71.3177633	75.5590979890451	66.40530736	47.77991261	55.5788273192514	0.287103239	0.042996137	91.71838917	0.009708805	0.00346743	0.151179967	0.002080458	0.002773944	0.164356202
HI PBS 24h	0.024009281	0.025310904	0.065156596	0.024933622	0.001551572	0.002334432	0.0000471602	0.003456846	6.130054034	3.582802548	0.186323831	5.305442965	25.62188382	24.27295591	26.4666013	44.21477743	21.6365621	22.7526665	123640	327	31	1716	0	0	54	1	2	1691	12	1	4	0.009705597	0.0008088	0.003235199	90.87452814	62.39265879	84.2848143650321	58.85368529	52.29997097	59.4494328844972	0.264477515	0.025072792	5.56130702	0	0	0.043675186	0.0008088	0.001617599	1.367680362
HI PBS 24h	0.001529164	0.0318919	0.023852024	0.039140727	0.001382129	0.000449927	0.000149976	0.0000793989	4.333794375	1.88632721	0.470262794	0.332881272	46.50722152	22.07137715	25.92062632	53.47972541	23.75265287	26.06946798	382091	1888	935	1878	26	21	174	29	5	1815	6	6	6	0.001570307	0.001570307	0.001570307	60.18797023	43.23829957	60.5630843	40.09742616	35.31057025	48.02252248	0.494123128	0.244706104	0.49150595	0.006804662	0.005496073	0.04553889	0.007589815	0.001308589	0.475017731
HI PBS 24h	0.000672484	0.046415496	0.033036359	0.048496434	0.001083969	0.000663079	0.000319783	0.0000775943	2.335359676	2.007117438	0.688956434	0.234875445	33.60210331	23.03055907	25.94012812	48.1085349	23.04696502	24.23336085	305057	375	377	1241	1	8	67	2	1	1062	3	1	2	0.000983423	0.000327808	0.000655615	45.90075092	39.03238625	56.03764623	36.97902631	33.4769286	47.82556099	0.122927846	0.123583461	0.406809219	0.000327808	0.002622461	0.021963109	0.000655615	0.000327808	0.348131661
Sham Caffeine 24h	0.002492881	0.0133686	0.022892248	0.005366031	0.000135207	0.000405621	0	0.00191825	1.011378003	1.771871539	0	8.379475821	42.75059161	19.90271413	22.94522598	51.21492991	26.51448225	27.18693669	114142	170	224	2229	6	25	1536	3	3	41	224	1420	5	0.19624678	1.244064411	0.004380508	49.21850238	41.46	65.7656031704453	43.93422336	33.92	54.1175432284443	0.148937289	0.19624678	91.79968811	0.00525661	0.021902542	1.345692208	0.002628305	0.002628305	0.03592017
Sham Caffeine 24h	0.010442655	0.039087189	0.0969889	0.022482064	0.000845503	0.002747192	0.000390872	0.000662542	2.163120567	2.832480636	1	0.68311087	36.60223221	18.56163679	21.96662404	36.72062759	19.387535	22.48319287	143959	115	119	3348	11	4	315	1	4	98	0	8	7	0	0.005557138	0.004862496	62.68499658	63.38004511	67.4865264636716	44.31663561	47.64814293	61.792301420398	0.079883856	0.082662425	94.57206566	0.007641064	0.002778569	0.218812301	0.000694642	0.002778569	0.068074938
Sham Caffeine 24h	0.000475903	0.026298695	0.017714404	0.045905433	0.000482669	0.000302232	0.00019397	0.000029321	1.835334477	1.706137	0.737564322	0.165520754	34.18316116	21.07074603	23.51704112	50.7343411	22.96376355	23.67190441	372742	1177	948	10160	18	42	379	6	3	55	10	8	7	0.002682821	0.002146257	0.001877975	44.07960265	39.12266365	48.64019258	38.68917974	34.84004268	42.2097572	0.315768011	0.254331414	2.725745958	0.004829077	0.011267847	0.101678909	0.001609692	0.000804846	0.014755515
Sham Caffeine 24h	0.000570546	0.044119423	0.034420147	0.045926845	0.000735046	0.000537229	0.000260285	0.0000895382	1.66603738	1.560798548	0.589956579	0.260133091	36.3637744	21.96173662	24.38068822	55.31685697	22.51763333	23.64375299	290923	373	319	277681	8	8	10531	1	1	5434	0	119877	1	0	41.2057486	0.000343734	42.00318105	38.39793458	32.99749599	36.26219423	32.3366948	27.63292989	0.12821262	0.109651007	95.44828013	0.002749869	0.002749869	3.619858176	0.000343734	0.000343734	1.867848194
Sham PBS 24h	0.002020648	0.07911206	0.218426349	0.061552054	0.000388586	0.003472734	0.000396767	0.001452085	0.49118453	1.58988764	0.501525257	0.664794007	29.64772868	15.70601042	17.61551142	29.09825832	15.63223241	17.87276025	153627	89	43	2828	1	2	256	2	2	2670	0	2099	9	0	1.366296289	0.005858345	57.21224816	62.14149436	67.5334251817957	51.14227328	51.12701394	62.2142370533232	0.057932525	0.027989872	93.92033952	0.000650927	0.001301854	0.166637375	0.001301854	0.001301854	1.737975746
Sham PBS 24h	0.007505928	0.034851467	0.052244479	0.015907935	0.000256742	0.000337289	0.001394461	0.001570657	0.736674852	0.645596454	4.001155568	3.006359607	34.49502011	18.49431394	21.11099058	37.71510182	21.3404689	23.52700095	87252	103	63	806	13	7	41	2	2	25	0	6	3	0	0.006876633	0.003438317	62.8900901	65.70114736	73.3028352990906	51.19493329	49.29107731	66.931555270832	0.11804887	0.072204649	97.77426305	0.014899372	0.008022739	0.046990327	0.002292211	0.002292211	0.028652638
Sham PBS 24h	0.003337578	0.021502133	0.024258875	0.019422291	0.000775194	0.000395416	0.0000335098	0.0000379778	3.605194805	1.629984345	0.155844156	0.156552169	45.76523747	24.69456482	27.56614823	42.70167006	24.59344628	26.20867828	317938	931	459	3105	16	27	312	10	3	44	6	1	7	0.00188716	0.000314527	0.002201687	42.78810757	42.98586722	56.56865778	35.51203699	29.99243256	45.38707935	0.292824387	0.14436777	0.976605502	0.005032428	0.008492222	0.09813234	0.003145267	0.00094358	0.013839176
Sham PBS 24h	0.000667609	0.046987904	0.036701051	0.076641969	0.000890146	0.00030326	0.0000785423	0.0000938144	1.894414264	0.826298894	0.1671542	0.255617644	33.4669363	21.12802296	23.78238585	47.69515478	22.85985953	24.08971036	302267	695	100	529	7	3	22	1	0	513	1	1	1	0.000330833	0.000330833	0.000330833	43.22107105	40.622683	59.58223148	36.56006143	33.60926894	50.31670408	0.229929169	0.033083334	0.175010835	0.002315833	0.0009925	0.007278333	0.000330833	0	0.169717501
[truncated: 17 more columns]
